# Supplementary material for: Association of TRPS1 rs2737229 and TRIB1 rs2954029 Genetic Polymorphisms with Subclinical Atherosclerosis, LDL Cholesterol, and Glucose Levels
Source: Biology (Basel). 2026 Apr 5;15(7):580. doi: 10.3390/biology15070580 (PMC13072123; doi:10.3390/biology15070580)
Supplement: Supplementary file 1 [file biology-15-00580-s001.zip]

Archive with 1 entries (1 files):
- biology-4177649-supplementary.pdf
